# Supplementary material for: Heteroatom-Enhanced Porous Carbon Materials Based on Polybenzoxazine for Supercapacitor Electrodes and CO2 Capture
Source: Polymers (Basel). 2023 Mar 21;15(6):1564. doi: 10.3390/polym15061564 (PMC10051936; doi:10.3390/polym15061564)
Supplement: Supplementary file 1 [file polymers-15-01564-s001.zip]

Archive with 1 entries (1 files):
- polymers-2248793-supplementary.pdf
